# Supplementary material for: Association of Homocysteine, S-Adenosylhomocysteine and S-Adenosylmethionine with Cardiovascular Events in Chronic Kidney Disease
Source: Nutrients. 2025 Feb 10;17(4):626. doi: 10.3390/nu17040626 (PMC11858042; doi:10.3390/nu17040626)
Supplement: Supplementary file 1 [file nutrients-17-00626-s001.zip]

Archive with 1 entries (1 files):
- nutrients-3391304-supplementary.pdf
